# Supplementary material for: The greenbeard gene tgrB1 regulates altruism and cheating in Dictyostelium discoideum
Source: Nat Commun. 2024 May 11;15:3984. doi: 10.1038/s41467-024-48380-4 (PMC11088635; doi:10.1038/s41467-024-48380-4)
Supplement: Supplementary file 5 — Supplementary Data 1 [file 41467_2024_48380_MOESM5_ESM.xlsx]

## Sheet: Camera settings
Supplemental File S1: Camera Settings for micrographs
Fig 1a	Fig 1b	Fig 1c	Fig 1d	Fig 2a	Fig 2b	Fig 2c	Fig 3a	Fig 3b	Supplement Fig 4a	Supplement Fig 4b	Supplement Fig 4c
Andor Zyla VSC-04785	Andor Zyla VSC-04785	Andor Zyla VSC-04785	Andor Zyla VSC-04785	Andor Zyla VSC-04785	Andor Zyla VSC-04785	Andor Zyla VSC-04785	Andor Zyla VSC-04785	Andor Zyla VSC-04785	Andor Zyla VSC-04785	Andor Zyla VSC-04785	Andor Zyla VSC-04785
Sample 1:	Sample 1:	Sample 1:	Sample 1:	Sample 1:	Sample 1:	Sample 1:	Sample 1:	Sample 1:	Sample 1:	Sample 1:	Sample 1:
Name: DIC	Name: GFP	Name: CFP	Name: CFP	Name: GFP	Name: GFP	Name: CFP	Name: GFP	Name: GFP	Name: GFP	Name: GFP	Name: GFP
Camera Type: Andor Zyla	Camera Type: Andor Zyla	Camera Type: Andor Zyla	Camera Type: Andor Zyla	Camera Type: Andor Zyla	Camera Type: Andor Zyla	Camera Type: Andor Zyla	Camera Type: Andor Zyla	Camera Type: Andor Zyla	Camera Type: Andor Zyla	Camera Type: Andor Zyla	Camera Type: Andor Zyla
Binning: 1x1	Binning: 2x2	Binning: 1x1	Binning: 2x2	Binning: 1x1	Binning: 1x1	Binning: 1x1	Binning: 2x2	Binning: 2x2	Binning: 2x2	Binning: 2x2	Binning: 2x2
Exposure: 1 ms	Exposure: 1 ms	Exposure: 6 ms	Exposure: 1 ms	Exposure: 3 ms	Exposure: 2 ms	Exposure: 1 ms	Exposure: 5 ms	Exposure: 6 ms	Exposure: 6 ms	Exposure: 5 ms	Exposure: 5 ms
Readout Mode: Rolling shutter at 12-bit	Readout Mode: Rolling shutter at 12-bit	Readout Mode: Rolling shutter at 12-bit	Readout Mode: Rolling shutter at 12-bit	Readout Mode: Rolling shutter at 12-bit	Readout Mode: Rolling shutter at 12-bit	Readout Mode: Rolling shutter at 12-bit	Readout Mode: Rolling shutter at 12-bit	Readout Mode: Rolling shutter at 12-bit	Readout Mode: Rolling shutter at 12-bit	Readout Mode: Rolling shutter at 12-bit	Readout Mode: Rolling shutter at 12-bit
Readout Rate: 200 MHz	Readout Rate: 540 MHz	Readout Rate: 200 MHz	Readout Rate: 200 MHz	Readout Rate: 540 MHz	Readout Rate: 540 MHz	Readout Rate: 200 MHz	Readout Rate: 540 MHz	Readout Rate: 540 MHz	Readout Rate: 540 MHz	Readout Rate: 540 MHz	Readout Rate: 540 MHz
Conversion Gain: Gain 4	Conversion Gain: Gain 1	Conversion Gain: Gain 4	Conversion Gain: Gain 4	Conversion Gain: Gain 4	Conversion Gain: Gain 4	Conversion Gain: Gain 4	Conversion Gain: Gain 4	Conversion Gain: Gain 4	Conversion Gain: Gain 4	Conversion Gain: Gain 4	Conversion Gain: Gain 4
Spurious Noise Filter: on	Spurious Noise Filter: on	Spurious Noise Filter: on	Spurious Noise Filter: on	Spurious Noise Filter: on	Spurious Noise Filter: on	Spurious Noise Filter: on	Spurious Noise Filter: on	Spurious Noise Filter: on	Spurious Noise Filter: on	Spurious Noise Filter: on	Spurious Noise Filter: on
Sensor Mode: Overlap	Sensor Mode: Overlap	Sensor Mode: Overlap	Sensor Mode: Overlap	Sensor Mode: Overlap	Sensor Mode: Overlap	Sensor Mode: Overlap	Sensor Mode: Overlap	Sensor Mode: Overlap	Sensor Mode: Overlap	Sensor Mode: Overlap	Sensor Mode: Overlap
Trigger Mode: Internal	Trigger Mode: Internal	Trigger Mode: Internal	Trigger Mode: Internal	Trigger Mode: Internal	Trigger Mode: Internal	Trigger Mode: Internal	Trigger Mode: Internal	Trigger Mode: Internal	Trigger Mode: Internal	Trigger Mode: Internal	Trigger Mode: Internal
Temperature: -0.4°C	Temperature: -0.4°C	Temperature: 0.3°C	Temperature: 0.3°C	Temperature: -0.4°C	Temperature: -0.4°C	Temperature: 0.3°C	Temperature: -0.4°C	Temperature: -0.4°C	Temperature: -0.4°C	Temperature: -0.4°C	Temperature: -0.4°C
Sample 2:	Sample 2:	Sample 2:	Sample 2:	Sample 2:	Sample 2:	Sample 2:	Sample 2:	Sample 2:	Sample 2:	Sample 2:	Sample 2:
Name: MCHERRY	Name: MCHERRY	Name: DIC	Name: DIC	Name: DIC	Name: DIC	Name: DIC	Name: DIC	Name: DIC	Name: DIC	Name: DIC	Name: DIC
Camera Type: Andor Zyla	Camera Type: Andor Zyla	Camera Type: Andor Zyla	Camera Type: Andor Zyla	Camera Type: Andor Zyla	Camera Type: Andor Zyla	Camera Type: Andor Zyla	Camera Type: Andor Zyla	Camera Type: Andor Zyla	Camera Type: Andor Zyla	Camera Type: Andor Zyla	Camera Type: Andor Zyla
Binning: 1x1	Binning: 2x2	Binning: 2x2	Binning: 2x2	Binning: 1x1	Binning: 1x1	Binning: 2x2	Binning: 1x1	Binning: 1x1	Binning: 1x1	Binning: 1x1	Binning: 1x1
Exposure: 8 ms	Exposure: 1 ms	Exposure: 3 ms	Exposure: 3 ms	Exposure: 1 ms	Exposure: 1 ms	Exposure: 3 ms	Exposure: 1 ms	Exposure: 1 ms	Exposure: 1 ms	Exposure: 1 ms	Exposure: 1 ms
Readout Mode: Rolling shutter at 12-bit	Readout Mode: Rolling shutter at 12-bit	Readout Mode: Rolling shutter at 12-bit	Readout Mode: Rolling shutter at 12-bit	Readout Mode: Rolling shutter at 12-bit	Readout Mode: Rolling shutter at 12-bit	Readout Mode: Rolling shutter at 12-bit	Readout Mode: Rolling shutter at 12-bit	Readout Mode: Rolling shutter at 12-bit	Readout Mode: Rolling shutter at 12-bit	Readout Mode: Rolling shutter at 12-bit	Readout Mode: Rolling shutter at 12-bit
Readout Rate: 200 MHz	Readout Rate: 200 MHz	Readout Rate: 200 MHz	Readout Rate: 200 MHz	Readout Rate: 200 MHz	Readout Rate: 200 MHz	Readout Rate: 200 MHz	Readout Rate: 200 MHz	Readout Rate: 200 MHz	Readout Rate: 200 MHz	Readout Rate: 200 MHz	Readout Rate: 200 MHz
Conversion Gain: Gain 4	Conversion Gain: Gain 4	Conversion Gain: Gain 1	Conversion Gain: Gain 1	Conversion Gain: Gain 4	Conversion Gain: Gain 4	Conversion Gain: Gain 1	Conversion Gain: Gain 4	Conversion Gain: Gain 4	Conversion Gain: Gain 4	Conversion Gain: Gain 4	Conversion Gain: Gain 4
Spurious Noise Filter: off	Spurious Noise Filter: off	Spurious Noise Filter: on	Spurious Noise Filter: on	Spurious Noise Filter: on	Spurious Noise Filter: on	Spurious Noise Filter: on	Spurious Noise Filter: on	Spurious Noise Filter: on	Spurious Noise Filter: on	Spurious Noise Filter: on	Spurious Noise Filter: on
Sensor Mode: Overlap	Sensor Mode: Overlap	Sensor Mode: Overlap	Sensor Mode: Overlap	Sensor Mode: Overlap	Sensor Mode: Overlap	Sensor Mode: Overlap	Sensor Mode: Overlap	Sensor Mode: Overlap	Sensor Mode: Overlap	Sensor Mode: Overlap	Sensor Mode: Overlap
Trigger Mode: Internal	Trigger Mode: Internal	Trigger Mode: Internal	Trigger Mode: Internal	Trigger Mode: Internal	Trigger Mode: Internal	Trigger Mode: Internal	Trigger Mode: Internal	Trigger Mode: Internal	Trigger Mode: Internal	Trigger Mode: Internal	Trigger Mode: Internal
Temperature: -0.4°C	Temperature: -0.4°C	Temperature: 0.3°C	Temperature: 0.3°C	Temperature: -0.4°C	Temperature: -0.4°C	Temperature: 0.3°C	Temperature: -0.4°C	Temperature: -0.4°C	Temperature: -0.4°C	Temperature: -0.4°C	Temperature: -0.4°C
Sample 3:	Sample 3:	Sample 3:	Sample 3:	Sample 3:	Sample 3:	Sample 3:	Sample 3:	Sample 3:	Sample 3:	Sample 3:	Sample 3:
Name: GFP	Name: DIC	Name: MCHERRY	Name: MCHERRY	Name: MCHERRY	Name: MCHERRY	Name: MCHERRY	Name: MCHERRY	Name: MCHERRY	Name: MCHERRY	Name: MCHERRY	Name: MCHERRY
Camera Type: Andor Zyla	Camera Type: Andor Zyla	Camera Type: Andor Zyla	Camera Type: Andor Zyla	Camera Type: Andor Zyla	Camera Type: Andor Zyla	Camera Type: Andor Zyla	Camera Type: Andor Zyla	Camera Type: Andor Zyla	Camera Type: Andor Zyla	Camera Type: Andor Zyla	Camera Type: Andor Zyla
Binning: 1x1	Binning: 2x2	Binning: 2x2	Binning: 2x2	Binning: 1x1	Binning: 1x1	Binning: 2x2	Binning: 2x2	Binning: 2x2	Binning: 2x2	Binning: 2x2	Binning: 2x2
Exposure: 2 ms	Exposure: 3 ms	Exposure: 4 ms	Exposure: 4 ms	Exposure: 3 ms	Exposure: 4 ms	Exposure: 3 ms	Exposure: 4 ms	Exposure: 1 ms	Exposure: 1 ms	Exposure: 4 ms	Exposure: 4 ms
Readout Mode: Rolling shutter at 12-bit	Readout Mode: Rolling shutter at 12-bit	Readout Mode: Rolling shutter at 12-bit	Readout Mode: Rolling shutter at 12-bit	Readout Mode: Rolling shutter at 12-bit	Readout Mode: Rolling shutter at 12-bit	Readout Mode: Rolling shutter at 12-bit	Readout Mode: Rolling shutter at 12-bit	Readout Mode: Rolling shutter at 12-bit	Readout Mode: Rolling shutter at 12-bit	Readout Mode: Rolling shutter at 12-bit	Readout Mode: Rolling shutter at 12-bit
Readout Rate: 540 MHz	Readout Rate: 200 MHz	Readout Rate: 200 MHz	Readout Rate: 200 MHz	Readout Rate: 200 MHz	Readout Rate: 200 MHz	Readout Rate: 200 MHz	Readout Rate: 200 MHz	Readout Rate: 200 MHz	Readout Rate: 200 MHz	Readout Rate: 200 MHz	Readout Rate: 200 MHz
Conversion Gain: Gain 4	Conversion Gain: Gain 1	Conversion Gain: Gain 4	Conversion Gain: Gain 4	Conversion Gain: Gain 4	Conversion Gain: Gain 4	Conversion Gain: Gain 4	Conversion Gain: Gain 4	Conversion Gain: Gain 4	Conversion Gain: Gain 4	Conversion Gain: Gain 4	Conversion Gain: Gain 4
Spurious Noise Filter: on	Spurious Noise Filter: on	Spurious Noise Filter: off	Spurious Noise Filter: off	Spurious Noise Filter: off	Spurious Noise Filter: off	Spurious Noise Filter: off	Spurious Noise Filter: off	Spurious Noise Filter: off	Spurious Noise Filter: off	Spurious Noise Filter: off	Spurious Noise Filter: off
Sensor Mode: Overlap	Sensor Mode: Overlap	Sensor Mode: Overlap	Sensor Mode: Overlap	Sensor Mode: Overlap	Sensor Mode: Overlap	Sensor Mode: Overlap	Sensor Mode: Overlap	Sensor Mode: Overlap	Sensor Mode: Overlap	Sensor Mode: Overlap	Sensor Mode: Overlap
Trigger Mode: Internal	Trigger Mode: Internal	Trigger Mode: Internal	Trigger Mode: Internal	Trigger Mode: Internal	Trigger Mode: Internal	Trigger Mode: Internal	Trigger Mode: Internal	Trigger Mode: Internal	Trigger Mode: Internal	Trigger Mode: Internal	Trigger Mode: Internal
Temperature: -0.4°C	Temperature: -0.4°C	Temperature: 0.3°C	Temperature: 0.3°C	Temperature: -0.4°C	Temperature: -0.4°C	Temperature: 0.3°C	Temperature: -0.4°C	Temperature: -0.4°C	Temperature: -0.4°C	Temperature: -0.4°C	Temperature: -0.4°C
		Sample 4:	Sample 4:			Sample 4:
Z Stack Loop: 12	Z Stack Loop: 18	Name: YFP	Name: YFP	Z Stack Loop: 13	Z Stack Loop: 7	Name: YFP	Z Stack Loop: 23	Z Stack Loop: 18	Z Stack Loop: 20	Z Stack Loop: 6	Z Stack Loop: 7
- Step: 11.7 µm	- Step: 7.8 µm	Camera Type: Andor Zyla	Camera Type: Andor Zyla	- Step: 9.3 µm	- Step: 5.6 µm	Camera Type: Andor Zyla	- Step: 11.1 µm	- Step: 4.8 µm	- Step: 15 µm	- Step: 7.5 µm	- Step: 22 µm
		Binning: 2x2	Binning: 2x2			Binning: 2x2
		Exposure: 40 ms	Exposure: 20 ms			Exposure: 20 ms
		Readout Mode: Rolling shutter at 12-bit	Readout Mode: Rolling shutter at 12-bit			Readout Mode: Rolling shutter at 12-bit
		Readout Rate: 540 MHz	Readout Rate: 540 MHz			Readout Rate: 540 MHz
		Conversion Gain: Gain 4	Conversion Gain: Gain 4			Conversion Gain: Gain 4
		Spurious Noise Filter: on	Spurious Noise Filter: on			Spurious Noise Filter: on
		Sensor Mode: Overlap	Sensor Mode: Overlap			Sensor Mode: Overlap
		Trigger Mode: Internal	Trigger Mode: Internal			Trigger Mode: Internal
		Temperature: 0.3°C	Temperature: 0.3°C			Temperature: 0.3°C
		Z Stack Loop: 16	Z Stack Loop: 8			Z Stack Loop: 18
		- Step: 7.2 µm	- Step: 22.3 µm			- Step: 12.7 µm
