# Supplementary material for: The greenbeard gene tgrB1 regulates altruism and cheating in Dictyostelium discoideum
Source: Nat Commun. 2024 May 11;15:3984. doi: 10.1038/s41467-024-48380-4 (PMC11088635; doi:10.1038/s41467-024-48380-4)
Supplement: Supplementary file 6 — Source Data [file 41467_2024_48380_MOESM6_ESM.xlsx]

## Sheet: Fig. 1e
Figure 1e. Activated tgrB1 confers altruistic behavior: spore counts.
This part of the figure documents the spore production of two strains, the wild type AX4 and the mutant AX4/tgrB1(L846F) in pure populations (top two rows, left side of the graph) and in mixed populations (right side).
COLUMN	DESCRIPTION
condition	The focal strain (AX4 or AX4/B1(L846F)) and whether it was developed in a pure population or in a mix with the other strain
r1-r4	Replicate number. Each entry represents the number of spores counted in the indicated replicate using scientific notation. In the pure strains, the entry is half of the counted number to adjust to the mixed (1:1) population.
average	The average value across the replicates. These values are plotted as the horizontal lines in the figure.
T-test	One-sided T-test p-value comparing the focal strain in the mix to the focal strain in the pure population. These are the values associated with the square brackets in the figure.
condition	r1	r2	r3	r4	average	T-test
Pure AX4 (50%)	5730000	5985000	5740000	4675000	5532500
Pure AX4/B1(L846F) (50%)	3520000	4940000	5425000	4640000	4631250
AX4 in the mix	6.61665e+06	7.95497e+06	7.84612e+06	5.04966e+06	6.86685e+06	0.0251662
AX4/B1(L846F) in the mix	2.82335e+06	4.06503e+06	4.67388e+06	5.29034e+06	4.21315e+06	0.163668

## Sheet: Fig. 2d
Figure 2d. Inactivation of tgrB1 confers cheating behavior: spore counts.
This part of the figure documents the spore production of two strains, the wild type AX4 and the mutant tgrB1– in pure populations (top two rows, left side of the graph) and in mixed populations (right side).
COLUMN	DESCRIPTION
condition	The focal strain (AX4 or tgrB1–) and whether it was developed in a pure population or in a mix with the other strain
r1-r6	Replicate number. Each entry represents the number of spores counted in the indicated replicate using scientific notation. In the pure strains, the entry is half of the counted number to adjust to the mixed (1:1) population.
average	The average value across the replicates. These values are plotted as the horizontal lines in the figure.
T-test	One-sided T-test p-value comparing the focal strain in the mix to the focal strain in the pure population. These are the values associated with the square brackets in the figure.
condition	r1	r2	r3	r4	r5	r6	average	T-test
Pure AX4 (50%)	4950000	5570000	6840000	4890000	4890000	6840000	5.66333e+06
Pure tgrB1- (50%)	185	254	30500	421000	700000	30500	197073
AX4 in the mix	3280000	5190000	5060000	4600000	4310000	5060000	4.58333e+06	0.00772908
tgrB1– in the mix	1270000	1150000	1060000	1690000	2250000	1060000	1.41333e+06	1.10484e-05

## Sheet: Fig. 4a
Figure 4a. tgrB1– cheating is allotype-specific: spore counts. The victim allotype is AX4 and the cheater allotype is AX4.
This part of the figure documents the spore production of two strains, the control victim BCAX4, in which the tgrB1-tgrC1 locus was replaced with an AX4 allotype, and the mutant (C1AX4) in which tgrB1 is deleted and the tgrC1 allele is from AX4. Shown are spore counts in pure populations (top two rows, left side of the graph) and in mixed populations (right side).
COLUMN	DESCRIPTION
condition	The focal strain (BCAX4 or C1AX4) and whether it was developed in a pure population or in a mix with the other strain
r1-r4	Replicate number. Each entry represents the number of spores counted in the indicated replicate using scientific notation. In the pure strains, the entry is half of the counted number to adjust to the mixed (1:1) population.
average	The average value across the replicates. These values are plotted as the horizontal lines in the figure.
T-test	One-sided T-test p-value comparing the focal strain in the mix to the focal strain in the pure population. These are the values associated with the square brackets in the figure.
condition	r1	r2	r3	r4	average	T-test
Pure BCAX4 (50%)	4215000	3945000	3840000	3480000	3870000
Pure C1AX4 (50%)	119750	2780	2780	80666.7	51494.2
BCAX4 in the mix	3.70821e+06	3.83132e+06	4.25239e+06	3.17708e+06	3.74225e+06	0.281559
C1AX4 in the mix	2.07179e+06	710347	647614	1.20625e+06	1.159e+06	0.0173932

## Sheet: Fig. 4b
Figure 4b. tgrB1– cheating is allotype-specific: spore counts. The victim allotype is AX4 and the cheater allotype is QS31.
This part of the figure documents the spore production of two strains, the control victim BCAX4, in which the tgrB1-tgrC1 locus was replaced with an AX4 allotype, and the mutant (C1QS31) in which tgrB1 is deleted and the tgrC1 allele is from QS31. Shown are spore counts in pure populations (top two rows, left side of the graph) and in mixed populations (right side).
COLUMN	DESCRIPTION
condition	The focal strain (BCAX4 or C1QS31) and whether it was developed in a pure population or in a mix with the other strain
r1-r4	Replicate number. Each entry represents the number of spores counted in the indicated replicate using scientific notation. In the pure strains, the entry is half of the counted number to adjust to the mixed (1:1) population.
average	The average value across the replicates. These values are plotted as the horizontal lines in the figure.
T-test	One-sided T-test p-value comparing the focal strain in the mix to the focal strain in the pure population. These are the values associated with the square brackets in the figure.
condition	r1	r2	r3	r4	average	T-test
Pure BCAX4 (50%)	4215000	3945000	3840000	3480000	3870000
Pure C1QS31 (50%)	539167	12783.3	12783.3	359167	230975
BCAX4 in the mix	4.42814e+06	4.19653e+06	4.44146e+06	4.02838e+06	4.27363e+06	0.0136039
C1QS31 in the mix	431865	70132.8	91869.1	204952	199705	0.314747

## Sheet: Fig. 4c
Figure 4c. tgrB1– cheating is allotype-specific: spore counts. The victim allotype is QS31 and the cheater allotype is AX4.
This part of the figure documents the spore production of two strains, the control victim BCQS31, in which the tgrB1-tgrC1 locus was replaced with a QS31 allotype, and the mutant (C1AX4) in which tgrB1 is deleted and the tgrC1 allele is from AX4. Shown are spore counts in pure populations (top two rows, left side of the graph) and in mixed populations (right side).
COLUMN	DESCRIPTION
condition	The focal strain (BCQS31 or C1AX4) and whether it was developed in a pure population or in a mix with the other strain
r1-r4	Replicate number. Each entry represents the number of spores counted in the indicated replicate using scientific notation. In the pure strains, the entry is half of the counted number to adjust to the mixed (1:1) population.
average	The average value across the replicates. These values are plotted as the horizontal lines in the figure.
T-test	One-sided T-test p-value comparing the focal strain in the mix to the focal strain in the pure population. These are the values associated with the square brackets in the figure.
condition	r1	r2	r3	r4	average	T-test
Pure BCQS31 (50%)	4140000	3795000	3940000	3135000	3752500
Pure C1AX4 (50%)	459167	497500	119750	80666.7	289271
BCQS31 in the mix	4.3774e+06	5.6797e+06	4.76832e+06	3.34488e+06	4.54257e+06	0.0685453
C1AX4 in the mix	532599	186970	178342	71791.3	242426	0.318808

## Sheet: Fig. 4d
Figure 4d. tgrB1– cheating is allotype-specific: spore counts. The victim allotype is QS31 and the cheater allotype is QS31.
This part of the figure documents the spore production of two strains, the control victim BCQS31, in which the tgrB1-tgrC1 locus was replaced with a QS31 allotype, and the mutant (C1QS31) in which tgrB1 is deleted and the tgrC1 allele is from QS31. Shown are spore counts in pure populations (top two rows, left side of the graph) and in mixed populations (right side).
COLUMN	DESCRIPTION
condition	The focal strain (BCQS31 or C1QS31) and whether it was developed in a pure population or in a mix with the other strain
r1-r4	Replicate number. Each entry represents the number of spores counted in the indicated replicate using scientific notation. In the pure strains, the entry is half of the counted number to adjust to the mixed (1:1) population.
average	The average value across the replicates. These values are plotted as the horizontal lines in the figure.
T-test	One-sided T-test p-value comparing the focal strain in the mix to the focal strain in the pure population. These are the values associated with the square brackets in the figure.
condition	r1	r2	r3	r4	average	T-test
Pure BCQS31 (50%)	4140000	3795000	3940000	3135000	3752500
Pure C1QS31 (50%)	1.13417e+06	1.23583e+06	539167	359167	817083
BCQS31 in the mix	2.74765e+06	4.09957e+06	3.73672e+06	1.93723e+06	3.13029e+06	0.110596
C1QS31 in the mix	3.65235e+06	2.17376e+06	1.91661e+06	1.20444e+06	2.23679e+06	0.0171859

## Sheet: Fig. 4e
Figure 4e. tgrB1– cheating is allotype-specific: spore counts. The victim allotype is AX4 and the cheater allotype is AX4.
This part of the figure documents the spore production of two strains, the control victim BCAX4, in which the tgrB1-tgrC1 locus was replaced with an AX4 allotype, and the mutant (B1–C1–) in which both tgrB1 and tgrC1 are deleted. Shown are spore counts in pure populations (top two rows, left side of the graph) and in mixed populations (right side).
COLUMN	DESCRIPTION
condition	The focal strain (BCAX4 or B1–C1–) and whether it was developed in a pure population or in a mix with the other strain
r1-r4	Replicate number. Each entry represents the number of spores counted in the indicated replicate using scientific notation. In the pure strains, the entry is half of the counted number to adjust to the mixed (1:1) population.
average	The average value across the replicates. These values are plotted as the horizontal lines in the figure.
T-test	One-sided T-test p-value comparing the focal strain in the mix to the focal strain in the pure population. These are the values associated with the square brackets in the figure.
condition	r1	r2	r3	average	T-test
Pure BCAX4 (50%)	3483500	3215000	3215000	3304500
Pure B1–C1– (50%)	44333.3	119667	309167	157722
BCAX4 in the mix	3.73035e+06	3.00035e+06	2.14089e+06	2.9572e+06	0.232126
B1–C1– in the mix	117147	280988	245779	214638	0.237818

## Sheet: Supp. Fig. 1
Supplementary Figure 1. Activated tgrB1 confers altruistic behavior.
This part of the figure documents the spore production of two strains, the wild type AX4 and the mutant AX4/tgrB1(G275D) in pure populations (top two rows, left side of the graph) and in mixed populations (right side).
COLUMN	DESCRIPTION
condition	The focal strain (AX4 or AX4/B1(G275D)) and whether it was developed in a pure population or in a mix with the other strain
r1-r4	Replicate number. Each entry represents the number of spores counted in the indicated replicate using scientific notation. In the pure strains, the entry is half of the counted number to adjust to the mixed (1:1) population.
average	The average value across the replicates. These values are plotted as the horizontal lines in the figure.
T-test	One-sided T-test p-value comparing the focal strain in the mix to the focal strain in the pure population. These are the values associated with the square brackets in the figure.
condition	r1	r2	r3	r4	average	T-test
Pure AX4 (50%)	3601500	5525000	5525000	4865000	4879125
Pure AX4/B1(G275D) (50%)	2823000	4350000	2655000	5770000	3899500
AX4 in the mix	4.5901e+06	6.63642e+06	8.14013e+06	6.53641e+06	6.47577e+06	0.0115105
AX4/B1(G275D) in the mix	3.4229e+06	4.64358e+06	4.38987e+06	5.26359e+06	4.42998e+06	0.168067

## Sheet: Supp. Fig. 2
Supplementary Figure 2. Victim-cheater interactions between activated tgrB1 and tgrB1– cells
This part of the figure documents the spore production of two strains, the mutant AX4/tgrB1(L846F) and the mutant tgrB1– in pure populations (top two rows, left side of the graph) and in mixed populations (right side).
COLUMN	DESCRIPTION
condition	The focal strain (AX4/B1(L846F) or tgrB1–) and whether it was developed in a pure population or in a mix with the other strain
r1-r4	Replicate number. Each entry represents the number of spores counted in the indicated replicate using scientific notation. In the pure strains, the entry is half of the counted number to adjust to the mixed (1:1) population.
average	The average value across the replicates. These values are plotted as the horizontal lines in the figure.
T-test	One-sided T-test p-value comparing the focal strain in the mix to the focal strain in the pure population. These are the values associated with the square brackets in the figure.
condition	r1	r2	r3	r4	average	T-test
Pure tgrB1– (50%)	11016.7	7500	6658.33	624167	162335
Pure AX4/B1(L846F) (50%)	4780000	4835000	5240000	4660000	4878750
tgrB1– in the mix	1.90746e+06	1.51409e+06	803262	1.38893e+06	1.40343e+06	0.0104212
AX4/B1(L846F) in the mix	3.80254e+06	2.90591e+06	2.86674e+06	2.93107e+06	3.12657e+06	0.00460064

## Sheet: Supp. Fig. 3
Supplementary Figure 3. Cell-type marker expression in AX4 and tgrB1– cells.
Gene expression data from published RNA-sequencing database (references 38,39) describing the prespore marker cotB and the prestalk marker ecmA in the AX4 wild type and the tgrB1– mutant during D. discoideum development
COLUMN	DESCRIPTION
Time (h)	Developomental time in hours
ecmA in AX4	mRNA abundance (RPKM) of the ecmA gene in AX4 cells
ecmA in tgrB1–	mRNA abundance (RPKM) of the ecmA gene in tgrB1– cells
cotB in AX4	mRNA abundance (RPKM) of the cotB gene in AX4 cells
cotB in tgrB1–	mRNA abundance (RPKM) of the cotB gene in tagB– cells
Time (h)	ecmA in AX4	ecmA in tgrB1–	cotB in AX4	cotB in tgrB1–
0	0.393578	0.0257001	17.9017	3.5464
4	0.381125	0.0290601	10.3547	1.71002
6	1.80978	0.0229126	42.3456	10.7308
8	0.31989	0.0266833	80.8853	59.6253
10	9.19395	0.333981	403.571	142.771
12	35.3751	0.235103	3785.53	58.3027
14	68.7533	0.298984	5184.68	107.929
16	196.926	0.310465	8690.79	44.5797
20	370.916	2.18383	10040.5	202.872		s
24	330.982	11.6721	3428.04	3551.28
